# Supplementary material for: Yuzhoua juvenilis: Another Angiosperm Seen in the Early Permian?
Source: Life (Basel). 2025 Feb 12;15(2):286. doi: 10.3390/life15020286 (PMC11856813; doi:10.3390/life15020286)
Supplement: Supplementary file 1 [file life-15-00286-s001.zip]

Archive with 1 entries (1 files):
- life-3441966-supplementary.pdf
